# Supplementary material for: Effects of Hot Water and Plant Growth Regulator Treatments on Bud Germination and Pathogen Elimination in Citrus Scions
Source: Plants (Basel). 2026 May 29;15(11):1674. doi: 10.3390/plants15111674 (PMC13258924; doi:10.3390/plants15111674)
Supplement: Supplementary file 1 [file plants-15-01674-s001.zip]

Archive with 1 entries (1 files):
- plants-4320184-supplementary.pdf
